# Supplementary material for: Antibodies against human endogenous retrovirus K102 envelope activate neutrophils in systemic lupus erythematosus
Source: J Exp Med. 2021 May 21;218(7):e20191766. doi: 10.1084/jem.20191766 (PMC8144942; doi:10.1084/jem.20191766)
Supplement: Table S1 — lists envelope-coding ERV-K loci in the ERVmap database. [file JEM_20191766_TableS1.xlsx]

## Sheet: Sheet1
Table S1. Lists of envelope-coding ERV-K loci in the ERVmap database.
Intact envelope ORF
Chr	Start	End	ERVmap ID	Aliases	References
1	155626665	155635845	K-10	K102, K(C1b), K50a, ERVK-7	(Schmitt et al., 2013b; Subramanian et al., 2011)
1	160690784	160700016	K-21	K(C1a), ERVK-18, K110, K18	(Schmitt et al., 2013b; Subramanian et al., 2011)
2	129961897	129969685	679	K-76, K(2q21.1)	(Vargiu et al., 2016; Schmitt et al., 2013b; Subramanian et al., 2011)
3	113024276	113033435	K-12	K68, ERVK-3, K106, K(C3)	(Schmitt et al., 2013b; Subramanian et al., 2011)
6	42893670	42903629	K-41	K(OLDAL035587), KOLD35587	(Schmitt et al., 2013b; Subramanian et al., 2011)
6	77716944	77726366	K-9	ERVK-9, K109, K(C6)	(Schmitt et al., 2013b; Subramanian et al., 2011)
7	4590930	4600359	2409	K108R, ERVK-6	(Vargiu et al., 2016; Subramanian et al., 2011)
8	7497874	7507337	K-7	K115, ERVK-8	(Schmitt et al., 2013b)
11	118721014	118730174	K-20	ERVK-20, K(C11b), K37	(Schmitt et al., 2013b; Subramanian et al., 2011)
11	101695062	101704528	K-8	K118, ERVK-25, K(C11c), K36	(Schmitt et al., 2013b; Subramanian et al., 2011)
19	27637114	27646451	4695	HERVK-28, K(C19), ERVK-19	(Vargiu et al., 2016; Schmitt et al., 2013b; Subramanian et al., 2011)
22	18938673	18947848	K-14	K101, K(C22), ERVK-24	(Schmitt et al., 2013b; Subramanian et al., 2011)
No intact envelope ORF
Chr	Start	End	ERVmap ID	Aliases	References
1	207632285	207641252	6171	K-79, K(1q32.2)	(Vargiu et al., 2016; Schmitt et al., 2013b; Subramanian et al., 2011)
1	238762294	238764473	K-34	K(4p16.3b)	(Schmitt et al., 2013b; Subramanian et al., 2011)
1	166605365	166611021	K-66	K12	(Schmitt et al., 2013b; Subramanian et al., 2011)
2	186812953	186813479	HERVK30		(Schmitt et al., 2015)
3	101692114	101701253	1045	K-18, K(II), ERVK-5	(Vargiu et al., 2016; Schmitt et al., 2013b; Subramanian et al., 2011)
3	148552182	148567777	1163	K-52, ERVK-13	(Vargiu et al., 2016; Schmitt et al., 2013b; Subramanian et al., 2011)
3	9841750	9854710	864	K-53, K11, ERVK-2	(Vargiu et al., 2016; Schmitt et al., 2013b; Subramanian et al., 2011)
3	75551278	75559986	985	K-39, K(3p12.3)	(Vargiu et al., 2016; Schmitt et al., 2013b; Subramanian et al., 2011)
3	185562547	185571727	K-15	K50b, K117, ERVK-11	(Schmitt et al., 2013b; Subramanian et al., 2011)
3	125890458	125899596	K-19	K(I),ERVK-4	(Schmitt et al., 2013b; Subramanian et al., 2011)
4	240028	246321	1284	K-82, K(4p16.3a)	(Vargiu et al., 2016; Schmitt et al., 2013b; Subramanian et al., 2011)
4	9121945	9131359	1303	K17b	(Vargiu et al., 2016; Subramanian et al., 2011)
4	164995690	165005061	1685	K-55, K5, ERVK-12	(Vargiu et al., 2016; Schmitt et al., 2013b; Subramanian et al., 2011)
4	190106257	190113553	1741	K(5p13.3)	(Vargiu et al., 2016; Subramanian et al., 2011)
4	3977323	3986912	K-35	K77	(Schmitt et al., 2013b; Subramanian et al., 2011)
4	9657955	9667550	K-36	K50c	(Schmitt et al., 2013b; Subramanian et al., 2011)
4	68597990	68603505	K-63	K(4q32.1)	(Schmitt et al., 2013b; Subramanian et al., 2011)
4	160658785	160661286	K-83	K(4q32.3)	(Schmitt et al., 2013b; Subramanian et al., 2011)
5	30485109	30495950	1793	K-16, K104,K50d	(Vargiu et al., 2016; Schmitt et al., 2013b; Subramanian et al., 2011)
5	71571927	71578401	1878	ERVK3-3, HML6-c5	(Vargiu et al., 2016; Mayer et al., 2011)
5	93431619	93432157	HERVK31		(Schmitt et al., 2015)
5	156657705	156666885	K-11	K(C5), ERVK-10, K107/K10	(Schmitt et al., 2013b; Subramanian et al., 2011)
5	46000056	46009900	K-28	K(5q33.3)	(Schmitt et al., 2013b; Subramanian et al., 2011)
5	154635952	154644655	K-42	K18b	(Schmitt et al., 2013b; Subramanian et al., 2011)
5	136413881	136414650	K-81		(Schmitt et al., 2013b)
6	60652252	60663180	2153	K-59, K23	(Vargiu et al., 2016; Schmitt et al., 2013b; Subramanian et al., 2011)
6	150856845	150862887	2373	K-72, K(7p22.1a)	(Vargiu et al., 2016; Schmitt et al., 2013b; Subramanian et al., 2011)
6	28682589	28692958	K-29	K(OLDAL121932),K69,K20	(Schmitt et al., 2013b; Subramanian et al., 2011)
6	164023	174392	K-30		(Schmitt et al., 2013b)
6	3054799	3055508	K-78		(Schmitt et al., 2013b)
7	104747921	104752819	K-47	ERVK-14	(Schmitt et al., 2013b; Subramanian et al., 2011)
7	141751125	141756138	K-48	K(OLDAC004979), ERVK-15	(Schmitt et al., 2013b; Subramanian et al., 2011)
8	12216469	12225829	2734	K(8p23.1d)	(Vargiu et al., 2016; Subramanian et al., 2011)
8	17907211	17916624	2744	K(8q24.3b)	(Vargiu et al., 2016; Subramanian et al., 2011)
8	139459107	139470560	2976	K-74, K(9q34.11)	(Vargiu et al., 2016; Schmitt et al., 2013b; Subramanian et al., 2011)
8	145021244	145028842	2985	K-61, K29	(Vargiu et al., 2016; Schmitt et al., 2013b; Subramanian et al., 2011)
8	12458983	12468498	HERVK-26	KOLD130352	(Schmitt et al., 2013b; Subramanian et al., 2011)
8	8197177	8206699	K-38	K27	(Schmitt et al., 2013b; Subramanian et al., 2011)
8	46264027	46272039	K-62	K70, K43	(Schmitt et al., 2013b; Subramanian et al., 2011)
9	136780314	136789786	3177	K-43, K30	(Vargiu et al., 2016; Schmitt et al., 2013b; Subramanian et al., 2011)
9	128850235	128857457	K-60	K31	(Schmitt et al., 2013b; Subramanian et al., 2011)
10	99818702	99827957	3340	K-24, ERVK-17, c10_B	(Vargiu et al., 2016; Schmitt et al., 2013b; Subramanian et al., 2011)
10	6824178	6833641	K-22	ERVK-16, K(C11a),K33	(Schmitt et al., 2013b; Subramanian et al., 2011)
10	3393039	3402593	K-50		(Schmitt et al., 2013b)
11	3447426	3456906	3379	K7	(Vargiu et al., 2016; Subramanian et al., 2011)
11	7898106	7906049	3400	ERVK3-4	(Vargiu et al., 2016; Mayer et al., 2011)
11	58996951	59006462	3505	K-67, K(11q12.3)	(Vargiu et al., 2016; Schmitt et al., 2013b; Subramanian et al., 2011)
11	62368490	62383091	HERVK-27	K(OLDAC004127)	(Schmitt et al., 2013b; Subramanian et al., 2011)
11	71764073	71767231	K-51		(Schmitt et al., 2013b)
12	111816238	111825646	3902	ERVK3-5	(Vargiu et al., 2016; Mayer et al., 2011)
12	133090536	133096478	3922	K42	(Vargiu et al., 2016; Subramanian et al., 2011)
12	58327458	58336915	K-13	K119, ERVK-21, K(C12),K41	(Schmitt et al., 2013b; Subramanian et al., 2011)
12	34619619	34629282	K-44	K50e	(Schmitt et al., 2013b; Subramanian et al., 2011)
12	110570037	110571520	K-69	K(16p11.2)	(Schmitt et al., 2013b; Subramanian et al., 2011)
14	24009540	24015782	4086	K(OLDAL136419),K71	(Vargiu et al., 2016; Subramanian et al., 2011)
14	105673312	105676203	K-68	K(15q25.2)	(Schmitt et al., 2013b; Subramanian et al., 2011)
16	34997025	34999771	K-75	K(19p13.3)	(Schmitt et al., 2013b; Subramanian et al., 2011)
17	8056336	8063901	K-49	K(19q13.41)	(Schmitt et al., 2013b; Subramanian et al., 2011)
19	22575531	22583732	4669	K-54, K51	(Vargiu et al., 2016; Schmitt et al., 2013b; Subramanian et al., 2011)
19	52740546	52749825	4768	K-58, K(22q11.23)	(Vargiu et al., 2016; Schmitt et al., 2013b; Subramanian et al., 2011)
19	53359490	53365214	4776	K-73, LTR13	(Vargiu et al., 2016; Schmitt et al., 2013b; Subramanian et al., 2011)
19	37106647	37116164	HERVK-29	K(OLDAC012309), KOLD12309	(Schmitt et al., 2013b; Subramanian et al., 2011)
19	20276590	20286703	K-26	K52	(Schmitt et al., 2013b; Subramanian et al., 2011)
19	35572304	35576532	K-57	K(19q13.12b)	(Schmitt et al., 2013b; Subramanian et al., 2011)
19	385098	387637	K-77	ERVK-22	(Schmitt et al., 2013b; Subramanian et al., 2011)
20	34126943	34136578	K-46	K(OLDAL136419), K59	(Schmitt et al., 2013b; Subramanian et al., 2011)
21	18561004	18570006	4873	K-23, K60, ERVK-23	(Vargiu et al., 2016; Schmitt et al., 2013b; Subramanian et al., 2011)
22	23538316	23548383	6272	KOLD345, K(OLDAP000345)	(Vargiu et al., 2016; Subramanian et al., 2011)
X	62740126	62747923	5423	K-71, K(Xq11.1)	(Vargiu et al., 2016; Schmitt et al., 2013b; Subramanian et al., 2011)
X	66460972	66470510	5449	K-40, K(Xq12)	(Vargiu et al., 2016; Schmitt et al., 2013b; Subramanian et al., 2011)
X	154589363	154594514	5768	K-65, K63	(Vargiu et al., 2016; Schmitt et al., 2013b; Subramanian et al., 2011)
X	154608422	154615762	K-64	K63	(Schmitt et al., 2013b; Subramanian et al., 2011)
Y	6958031	6965791	5042	K-70, K(1q43)	(Vargiu et al., 2016; Schmitt et al., 2013b; Subramanian et al., 2011)
Y	24252613	24255152	5252	K(Yq11.23a)	(Vargiu et al., 2016; Subramanian et al., 2011)
Y	25412809	25417531	5269	K(Yq11.23b)	(Vargiu et al., 2016; Subramanian et al., 2011)
Supplementary Table References:
Mayer, J., J. Blomberg, and R.L. Seal. 2011. A revised nomenclature for transcribed human endogenous retroviral loci. Mobile DNA. 2:1–8. doi:10.1186/1759-8753-2-7.
Schmitt, K., K. Heyne, K. Roemer, E. Meese, and J. Mayer. 2015. HERV-K(HML-2) rec and np9 transcripts not restricted to disease but present in many normal human tissues. Mobile DNA. 6:1–13. doi:10.1186/s13100-015-0035-7.
Schmitt, K., J. Reichrath, A. Roesch, E. Meese, and J. Mayer. 2013. Transcriptional profiling of human endogenous retrovirus group HERV-K(HML-2) loci in melanoma. Genome Biology and Evolution. 5:307–328. doi:10.1093/gbe/evt010.
Subramanian, R.P., J.H. Wildschutte, C. Russo, and J.M. Coffin. 2011. Identification, characterization, and comparative genomic distribution of the HERV-K (HML-2) group of human endogenous retroviruses. Retrovirology. 8:90. doi:10.1186/1742-4690-8-90.
Vargiu, L., P. Rodriguez-Tomé, G.O. Sperber, M. Cadeddu, N. Grandi, V. Blikstad, E. Tramontano, and J. Blomberg. 2016. Classification and characterization of human endogenous retroviruses; mosaic forms are common. Retrovirology. 13:1–29. doi:10.1186/s12977-015-0232-y.
